# Supplementary material for: Precision Medicine to Treat Urothelial Carcinoma—The Way Forward
Source: Cancers (Basel). 2023 Jun 1;15(11):3024. doi: 10.3390/cancers15113024 (PMC10252480; doi:10.3390/cancers15113024)
Supplement: Supplementary file 1 [file cancers-15-03024-s001.zip]

Archive with 1 entries (1 files):
- cancers-2406374-supplementary.pdf
